# Supplementary material for: HuNAC20 and HuNAC25, Two Novel NAC Genes from Pitaya, Confer Cold Tolerance in Transgenic Arabidopsis
Source: Int J Mol Sci. 2022 Feb 16;23(4):2189. doi: 10.3390/ijms23042189 (PMC8876859; doi:10.3390/ijms23042189)
Supplement: Supplementary file 1 [file ijms-23-02189-s001.zip]

Archive with 7 entries (7 files):
- Additional file 1 Characteristics of the 64 HuNAC genes in pitaya.xlsx
- Additional file 2 The subcellular localization and the protein sequences of the 64 HuNACs.xlsx
- Additional file 3 The 20 segmental duplicated events with 33 NAC genes in pitaya genome.xlsx
- Additional file 4 The gene-specific primers used for qRT-PCR.xlsx
- Additional file 5 The primer pairs used for vector construction.xlsx
- Supplement figures.pdf
- Table S1 All HuNAC genes identified from the pitay.pdf
