# Supplementary material for: HuNAC20 and HuNAC25, Two Novel NAC Genes from Pitaya, Confer Cold Tolerance in Transgenic Arabidopsis
Source: Int J Mol Sci. 2022 Feb 16;23(4):2189. doi: 10.3390/ijms23042189 (PMC8876859; doi:10.3390/ijms23042189)
Supplement: Supplementary file 1 [file ijms-23-02189-s001.zip › Additional file 1 Characteristics of the 64 HuNAC genes in pitaya.xlsx]

## Sheet: Sheet1
Proteins	Hmm acc	Hmm domain	Hmm length	Hmm start	Hmm end	Bit score	Individual E-value
HuNAC1	PF02365.15	NAM	126	1	126	137.84	1.9e-44
HuNAC2	PF02365.15	NAM	126	2	126	120.56	4.3e-39
HuNAC3	PF02365.15	NAM	126	1	126	143.28	4e-46
HuNAC4	PF02365.15	NAM	126	1	126	120.27	5.3e-39
HuNAC5	PF02365.15	NAM	126	1	126	128.8	1.2e-41
HuNAC6	PF02365.15	NAM	126	1	126	136.76	4.2e-44
HuNAC7	PF02365.15	NAM	126	1	126	127.34	3.4e-41
HuNAC8	PF02365.15	NAM	126	1	126	136.59	4.7e-44
HuNAC9	PF02365.15	NAM	126	1	126	106.67	8.5e-35
HuNAC10	PF02365.15	NAM	126	1	126	134.17	2.6e-43
HuNAC11	PF02365.15	NAM	126	1	126	124.05	3.6e-40
HuNAC12	PF02365.15	NAM	126	2	126	129.09	9.9e-42
HuNAC13	PF02365.15	NAM	126	1	126	134.58	2e-43
HuNAC14	PF02365.15	NAM	126	1	126	128.57	1.4e-41
HuNAC15	PF02365.15	NAM	126	1	126	137.09	3.3e-44
HuNAC16	PF02365.15	NAM	126	1	126	136.71	4.3e-44
HuNAC17	PF02365.15	NAM	126	2	126	123.61	4.9e-40
HuNAC18	PF02365.15	NAM	126	1	126	137.9	1.9e-44
HuNAC19	PF02365.15	NAM	126	1	126	135.31	1.2e-43
HuNAC20	PF02365.15	NAM	126	1	126	131.23	2.1e-42
HuNAC21	PF02365.15	NAM	126	2	126	107.2	5.8e-35
HuNAC22	PF02365.15	NAM	126	2	126	106.42	1e-34
HuNAC23	PF02365.15	NAM	126	1	126	120.42	4.7e-39
HuNAC24	PF02365.15	NAM	126	1	126	129.63	6.7e-42
HuNAC25	PF02365.15	NAM	126	1	126	130.48	3.7e-42
HuNAC26	PF02365.15	NAM	126	1	126	127.97	2.2e-41
HuNAC27	PF02365.15	NAM	126	1	126	121.39	2.4e-39
HuNAC28	PF02365.15	NAM	126	1	126	139.67	5.2e-45
HuNAC29	PF02365.15	NAM	126	1	125	124.05	3.6e-40
HuNAC30	PF02365.15	NAM	126	1	125	123.96	3.8e-40
HuNAC31	PF02365.15	NAM	126	1	126	130.48	3.7e-42
HuNAC32	PF02365.15	NAM	126	1	126	123.6	4.9e-40
HuNAC33	PF02365.15	NAM	126	1	126	128.79	1.2e-41
HuNAC34	PF02365.15	NAM	126	1	126	142.62	6.4e-46
HuNAC35	PF02365.15	NAM	126	2	126	117.83	3e-38
HuNAC36	PF02365.15	NAM	126	1	126	136.75	4.2e-44
HuNAC37	PF02365.15	NAM	126	2	126	128.63	1.4e-41
HuNAC38	PF02365.15	NAM	126	1	126	129.41	7.8e-42
HuNAC39	PF02365.15	NAM	126	1	126	131.3	2e-42
HuNAC40	PF02365.15	NAM	126	1	126	136.56	4.8e-44
HuNAC41	PF02365.15	NAM	126	2	126	120.63	4.1e-39
HuNAC42	PF02365.15	NAM	126	1	126	117.5	3.8e-38
HuNAC43	PF02365.15	NAM	126	1	126	117.53	3.7e-38
HuNAC44	PF02365.15	NAM	126	1	126	126.52	6.1e-41
HuNAC45	PF02365.15	NAM	126	1	126	129.32	8.3e-42
HuNAC46	PF02365.15	NAM	126	1	125	107.08	6.4e-35
HuNAC47	PF02365.15	NAM	126	1	126	129.04	1e-41
HuNAC48	PF02365.15	NAM	126	1	126	142.62	6.4e-46
HuNAC49	PF02365.15	NAM	126	2	126	123.93	3.9e-40
HuNAC50	PF02365.15	NAM	126	1	126	139.7	5.1e-45
HuNAC51	PF02365.15	NAM	126	1	126	138.26	1.4e-44
HuNAC52	PF02365.15	NAM	126	1	126	116.53	7.6e-38
HuNAC53	PF02365.15	NAM	126	1	126	131.59	1.7e-42
HuNAC54	PF02365.15	NAM	126	1	126	131.59	1.7e-42
HuNAC55	PF02365.15	NAM	126	1	125	124.54	2.5e-40
HuNAC56	PF02365.15	NAM	126	2	125	118.45	1.9e-38
HuNAC57	PF02365.15	NAM	126	1	125	108.81	1.9e-35
HuNAC58	PF02365.15	NAM	126	1	126	142.36	7.7e-46
HuNAC59	PF02365.15	NAM	126	1	126	122.41	1.2e-39
HuNAC60	PF02365.15	NAM	126	1	126	133.01	6e-43
HuNAC61	PF02365.15	NAM	126	1	126	132.19	1.1e-42
HuNAC62	PF02365.15	NAM	126	1	126	134.82	1.7e-43
HuNAC63	PF02365.15	NAM	126	1	126	117.11	5e-38
HuNAC64	PF02365.15	NAM	126	1	126	126.27	7.3e-41
