# Supplementary material for: HuNAC20 and HuNAC25, Two Novel NAC Genes from Pitaya, Confer Cold Tolerance in Transgenic Arabidopsis
Source: Int J Mol Sci. 2022 Feb 16;23(4):2189. doi: 10.3390/ijms23042189 (PMC8876859; doi:10.3390/ijms23042189)
Supplement: Supplementary file 1 [file ijms-23-02189-s001.zip › Additional file 2 The subcellular localization and the protein sequences of the 64 HuNACs.xlsx]

## Sheet: Sheet1
Gene names	Cello results	Protein sequence
HuNAC1	Cytoplasmic protein	MAPVSLPPGFRFHPTDEELVAYYLDRKITGRKIELEIIPEIDLYKCEPWDLPEKSFLPGKDMEWYFFSPRDRKYPNGSRTNRATRLGYWKATGKDRPVQSEKKPVGMKKTLVYYKGRAPHGIRTNWVMHEYRLLQSLSGSTPSLKDSYSLCRVSKKPIPYDSRSKEQIANSAVNRENEYIDEGLQGDDIGNPEISRGRRESDLDHAKLLGHDGFSKFPSAASSELTNQEQEVTPAGSALSTDQDLHAPLFTTTDEANSSANFYPFGFDYNSSGLIQDIQMENSCFNFPQFAMDDFTYVNADETTIPKTTYHQGTMEITGCDKFKEYMNGTVMFEDIFDLCSTQGNPITLPLED*
HuNAC2	Nuclear protein	MAEETVRGFKLPGFRFHPTEEELLEFYLKNMIYGKKTYHNIIELLNIYRYEPWELPGLARVGEREWYFFVPRDRKHSNGGRPNRTTKHGFWKATGSDRKIVSLSEPKRVIGLRKTLVFYQGRAPRGSKTDWVMNEYRLPDNCPLPKDIVLCKIYRKATSLKELELRAGKEESIGGEDKSNMQSYSYPTSPLSSSNGTASICWGGGGGQLEDLLWSSMPTNHATKDNIMTFKKEKFDEIMGENNCKMPTNTIQLPFGRETLGELQVPKSTMECTQDPHCSQSCSPWLENLLNFSSPTLLNLTQFLST*
HuNAC3	Chloroplast protein	MEPFFLHFDNSETNLPPGFRFHPTDEELITYYLLKKVLDGNFTGRAIAEVDLNKCEPWELPEKAKMGEKEWYFFSLRDRKYPTGLRTNRATEAGYWKATGKDREIYSSKTCSLVGMKKTLVFYRGRAPKGEKTNWVMHEYRLEGKFAYHYLSRTSKDEWVISRVFQKTGAGVAAASGGGKKGKAAGISLYSEVCSSPSTTSFSQQLPALLDSASPYGGADSCSYEGGEVNAVAKQEHVSCFSTTNVNSNTNSVISSFNPFELNFSTPSTATATAPTKGF*
HuNAC4	Mitochondrial protein	MWSIEDVLSELKEEERKKEKSGGLPPGFRFHPTDEELITFYLASKVFTHPPPPNYPNLPPLTTSTSFFAPPVDIPEVDLNRCEPWDLPERAKMGEREWYFYSVRDRKYPTGLRTNRATGSGYWKATGKDRHVYATARSNHNNNNYKKKKSGYNYDDGDHELALIGMKKTLVFYQGRAPRGVKTPWVMHEYRLDGHFSSFRLSSSKVHLLFSSLS*
HuNAC5	Nuclear protein	MGVPGKDPLVQLRLPPGFRFYPTDEELLVQYLCRKVAGHHFSLQIIGEIDLYKFDPWDLPNKALFGEKEWYFFSPRDRKYPNGSRPNRVAGSGYWKATGTDKVITTQGRKVGIKKALVFYVGKAPKGTKTNWIMHEYRLTEHTRKSGSSKLDDWVLCRIYKKNSGGSKPELSKDHSTGGSSSSSSSHLDDVLESLPEIDDRSFALPRMNSLKNGGQLQLQQAQGNNNNNNNNNNKYTLQQFGSGSIDWALLAGLTSPAPEFGGVTQPTTTNNNSNANAASYDMYVPSLPPLSHVDDNKFVGMDEEVQSAIRTQRVNLGYLNQNPNAFGQSYTDSVDPFGIGYRSQASGFGFGFRQ*
HuNAC6	Nuclear protein	MESTDTTAVDHQHQQQQPQLPPGFRFHPTDEELVVHYLMRRAQSAPLPISIIAEVDLYKFDPWELPGKAVFGEHEWYFFSPRDRKYPNGARPNRAATSGYWKATGTDKPIFSARNKKVGVKKALVFYGGKPPRGHKTNWIMHEYRLVDNNNSNSNNNKSLAYSYNSNNKKGSLRVLLIYAFVLFVFLCTFC*
HuNAC7	Nuclear protein	MNVPGNGQLSVPPGFRFHPTEEELLYYYLKKKVSYEAIDLDVIREVDLNKLEPWDLKERCRIGSGPQNEWYFFSHKDKKYPTGTRTNRATAAGFWKATGRDKAIYYGNANKRIGMRKTLVFYTGRAPHGQKTDWIMHEYRLDDDDPQVQQEDGWVVCRVFKKKNNGRGIQQDQQHEDYHDYDINTTPSTYPSSMKSNINNTSTYSILPSNLPQNYLQPLTFPNPYASPFDTTIHLPQLSSPDSLPPTGTLLSTLSSAQQLLTGGGERLVTGGTDQLGFLDKLLSSYQSLEEQQQQQQEVSHLIETAVLHQHKFSF*
HuNAC8	Nuclear protein	MEENNLPPGFRFHPTDEELITFYLSMKVSDSGFASKAIVDVDLNKCEPWDLPAKASMGEKEWYFFSLRDRKYPTGLRTNRATVAGYWKTTGKDKEIFQGEVLIGMKKTLVFYRGRAPKGEKTNWVMHEYRLHTKVSFRPTKEEWVVCRVFQKSAIVKMPQPTSPLQQSQGSPDDTNTNGSEFGDIELPSMSALPNSSSGFGYPSLENYLNNGHLNTNLNLNWVRDMSSLPSSSWPSSLLTPNLNSTVNSLLLKALQLRSTGTYQPGEPTTHNYSFLGQGLPLGADLNSSFPSSSTNNVLESMSQQQHQQQLFQEQPFNIDSMW*
HuNAC9	Nuclear protein	MEKQNNFIGGRLTRLPPGFRFQPTDEEIVFEYLKCKILCLPLPASIIPELPLSLFDPWDLPGDPEEERYFFTKKEAKYRRGSRTNRTTSSGYWKATGTEKHLSPAQNNLGNITMKGLKKTFVFYRGKSPNGRRTDWFMHEYSLLLNNVLPRSNHMTSSIHHQNYEGSPKIEEWMICSVFLKQRLEKDSDATMVEYTSDNYANPRNIDGNFANTPHSYYSSSSSSSNSVTEASSHELEFEETSSP*
HuNAC10	Mitochondrial protein	MGLRDIGARLPPGFRFYPSDEELVCHYLHKKVADEEALKPTSLVEIDLHTCEPWQLPEVAKLNNTEWYFFSFRDRKYATGFRTNRATTSGYWKATGKDRVILDPRTRKIVGMRKTLVFYQNRAPNGIKTGWIMHEFRLESPNMPPKSSRKLHTSI*
HuNAC11	Nuclear protein	MEKMNTGVVKLPPGFRFHPTDEELVVQYLKRKVYALPLPASIIPDLDICKSDPWDLPGESGQERYFFSTREAKYPNGNRSNRATLSGYWKATGKDKPILLPNNTRVVVGIKKTLVFYRGKPPHGSRTDWIMHEYRLPHSNPLTLKANPAQVKGDWVLCRIFLKKRGNTNAGASRKDEEEEEEEVICDQNQDCRILINNSTITKSGKPVFYDFMGADLNHPAPCSSSSGSSALTELSSNNNNNNNNDESSEEREENSSSCNSFSSIVRTNP*
HuNAC12	Nuclear protein	MDEKNDGDHKVDDVILPGFRFHPTDEELVGFYLKRKVQQQPLSIELIKQLDIYKYDPWDLPKFASTGEKEWYFYCPRDRKYRNSARPNRVTGAGFWKATGTDRPIYSSEGNKCIGLKKSLVFYRGRAAKGVKTDWMMHEFRLPSLGDSLSLEKYMDKTFPTNDSWAICRIFKKTSPITPRTLSHSWVSPSLPNPNPNPNPNMNPSNNYALSSCIRNNHHFSSENIPSPPMQPNSKNTNKIDSIAHSSYPFSLLDIPTFKPIYPTNSNNKPTLFVNSDHPFPNINPTIFDLPPSYILPQLEDPSDNQAFKSNIDASSMLLNMQSSMLMGDLDNPCDGNMEFAPSMFSQDHDLNGDKYQDYQSALMGDLSNLVDFEDDSPQCGGISTLGSISAEGLLPLDV…
HuNAC13	Nuclear protein	MEEKGKRSSDNLPPGFRFHPTDEELIIYYLKNQAMSKPCPVSIIPEVDIYKFDPWQLPEKAEFGENEWYFFTPRDRKYPNGVRPNRATVSGYWKATGTDKAIYSAAKYVGIKKALVFYKGRPPKGIKTDWIMHEYRLTESKHRPVKQHGSMRLDDWVLCRIYKKRHVTRTEEIKSEESPSPQQSQLLTIGSGANDQMTSYDHHHHQQQTMRFPRTHSLSYLLDLDYLGPIAHLLNDNTSGYDGNLQFQTNIGNHAGFDPNVGPFFLQPSTGLNCQQMHGTPSNYK*
HuNAC14	Nuclear protein	MNDISMHVPPGFRFYPTDEELVDYYLRRKVYSRMIDLDFIKEVDLYKIEPWDLQEICRIGNQEQNEWYFFSHKDKKYPTGTRTNRATVAGFWKATGRDKAICSKHDLIGMRKTLVFYKGRAPSGQRSDWIMHEYRLETNENGPPQASPSINSVLPTHLYGSSMWNSWIFYALCY*
HuNAC15	Nuclear protein	MEGGDQQQQQQQQQQQQQQQAVALKDESLPPGFRFHPTDEELITYYLVNKISDATFTARAIGDVDLNKSEPWDLPGKAKMGEKEWYFFSLRDRKYPTGVRTNRATNTGYWKTTGKDKEIYNSVSSELVGMKKTLVFYRGRAPRGEKTNWVMHEYRVHSKSAYRSAKDEWVVCRVFQKSAGIKKFPTTQSSRAINLEMGSSHLLGSPMIPLDPIQFPLGRSYMMNNVELAELSRALRNGGSTSANLPIQPHLNYPLGGAAGGAGFTISGLNLNLGGADAGPQGPTLRPMINPHGAHDVASSMLNGLDQNGYGSLDMNSMHGNGPGGRFMNMENCVDQFDNYWPTY*
HuNAC16	Cytoplasmic protein	MAPVSLPPGFRFHPTDEELVAYYLDRKITGRKIELEIIPDIDLYKCEPWELPEKSFLPGKDLEWYFFSPRDRKYPNGSRTNRATRAGYWKATGKDRPVHSEKRAVGMKKTLVYYRGRAPHGIRSNWVMHEYRLLQSLSGSTPSLKDSYALCRVFKKTVHNNPRTKEDFTENITNRHNDGADEDMQGDDVNGAEISQGRVDDQHGENMLLGREGFSKFPSEASSELTNQEGTPTGSALSTDHDHDLQAPLFATDEAHSSANFYPFACDYSSNLIQVIIEFMDGIIDFISLKIFEVDEVMNMLKL*
HuNAC17	Cytoplasmic protein	MGRTDSASTSLAPGFRFHPTDEELVSYYLKRKICGKSFRFDAVAEIDIYRVEPWDLPVLSKLKSRDLEWYFFSSLDKKYGNGSRTNRATGEGYWKTTGKDRPVHHRSRVVGMKKTLVYHQGRAPRGKRTNWVMHEYKLVDEALEKAGFNLEGYVLCRIFQKSGVGPKNGEQYGAPFAEEEWEKDEAEATVPGEVLFEEPFTGEDSYIEQDDFDKSLDWQLPGNVPVPDNLYHEDNSVHLEDSRDIAGSEERCFARESEYKGDLQVLGDQRFFDLPVQGMNNADIVRNEHMVQGMNNADIMRNEHMVQGMNNADIVRNEHMVQPNVTNEASANCLPNEPLLDTAGNDILDDDGFFLDAMDFLDPAEENPLDFGVSEQFVDDDIDIGQYLTFDAAPSLLSN…
HuNAC18	Nuclear protein	MAPVALPPGFRFHPTDEELVAYYLKRKINGHKIDLEIIPEIDLYQLEPWELPSKSLLPSNDLEWYFFSPRDRKYPNGSRTNRATKGGYWKSTGKDRKVSSQMRAVGMKKTLVYYQGRAPNGQRTDWVMHEYRLDEAECEIPSGLQDAYALCRVFKKSSITSSKLASSSSQTQDHSLTNNVALIMSSDQSSSIDIYLDGRCNDFESSEYSVPMERCSTALADHGSGDTGDGQWMQYLNIEEEFY*
HuNAC19	Nuclear protein	MAPVSLPPGFRFHPTDEELVAYYLNRKINGRRIDLEIIPEVDLYKCEPWELPSKSLLPSKDLEWYFFSPRDRKYPNGSRTNRATKAGYWKATGKDRRVNSQTRAVGTKKTLVYYRGRAPHGRRTDWVMHEYRLDERECEVPCGLQDAYALCRIFKKTAPPTPPAPKFPPQYTYGSCMGQLPSEQSSSINIYSDQGAAISSCDFDFDTFDYNNNNNNSIPIERSGSTNNFEFAQTHAHAHASSSSSMQTMRVGNGDWTQYLNDPQDFTFPTPNSLLKYGSVPYPPSKVDIAIECARLQQRFTLPPLEVEGSPQFGTNNFQSGHTYTPMGMPQPCFNQSSQNTKSDDHILDEILSVGQAQRHLFDHSNCNNNSWEDLKIRGTDESKMVEYSDLVVMSGRNA…
HuNAC20	Nuclear protein	MTATTNDGLKLPAGFRFHPTDEELVVHYLCRKCASQSIAVPIIAEIDLYKFDPWQLPGIALYGEKEWYFFSPRDRKYPNGSRPNRAAGTGYWKATGADKPIGKPKTLGIKKALVFYAGKAPRGVKTNWIMHEYRLANVDRSAHPGKKTNLRLDDWVLCRIYNKKGNIEKHYNVDPNSTLQNSDFEDQKPMTLTPTMNAPQFPAAPSPPLRNDPMHFDTSDSVPHCHTDTSGSAHIGSPEFPYNKEVQSEPKWNELDKALDYQFNYMDPFPTDPFSASGQFQQDQFTNFQDIFMLLR*
HuNAC21	Cytoplasmic protein	MDLIKASKRLVPGFRFHPTDEELFMFYLKRKVMGKPCRHQIMAEVDVYTFAPWDLPSMSCLKTGDLNWYFFCPRAKKYACGSRTNRANKFGYWKSTGNDRLVQYQGRQVGKIKTLIFHRGKPPSGDRTDWVIYEYRLEDQLLVHQGVSQDSYVICKIFQKSGLGPKNGEHYAAPFVEEEWESDDDNVETNQGPVLHHESVLPTDSTVLTTSEPVSLAPSSVEQPDRIIETEDELDTLLSMFTADDAPTGDMVGAGTMQELDGDFFDGLEDLGDMPHCPSGDYNWSEMLAVVGHAGEFIEMDDLLK*
HuNAC22	Nuclear protein	MDLVLASKPPCPGIRFYPSDEELFMYYLKRKVMGKSFPYQMMSDVDVYRCAPWDLPGKSCLNTRDLYWYFFCPRVKKYASGARAHRLTEFGFWKSTGNDRSVQYRGRPVGKIKTLVFHRGKPPGGDRTNWVMHEYKLEDQRLADKGVSQDSYVICKIYEKSGLGPKNGEDYGAPFVEEEWESDDDNNMRTDQVPVLHPENVVPADNTNALSTPCSLVPSSTEQLTASVTAACTPSTTTVITTEQTAPVTEQVPPNEPQADGLGAMIDNDFFNGLDDIIGSRSHSAPHLNLSQWPSYHSPGYIELDDFSRSLADSDWSHFNWLLQPADDITEYVELNDLN*
HuNAC23	Nuclear protein	MGSSSNGGVPPGFRFHPADEELLHYYLKKKVTFQTFDMEVIREVDLNKMEPWELQERCRIGSTPQNEWYFFNHKDRKYPTGSRTNRATNAGFWKATGRDKCIRNSFKKIGMRKTLVFYRGRAPHGQKTDWIMHEYRLEDGDDPQGNPSEDGWVVCRVFKKKNLFKVASGGGGTSSAASDQLLCNTTGSSGSNQSRPFIARDTNAQYHHHHHLLLRNDYQQTSTFDLYMNKPDLGLHSYSHPHQIPALPPPVPHSDYPHHLCQGAGTCETGLGLEVAACEPSDPQNQWAITDHVVGHDQDDHQQDQSNSNTLSSTVHQMNQQQQQLSLRGEMDFWGYAK*
HuNAC24	Nuclear protein	MGGATLPPGFRFHPTDEELVGYYLKRKVEGLEIELEVIPVIDFYKHDPWELPDKSFLPRRDMEWFFFCPRDKKYPNGSRTNRATRAGYWKATGKDRKVVCESSVTGFRKTLVFYQGRAPLGSRTDWLMHEYRLSEENLPNAKGAFALCRIVKKNGFNDEMKAKRSGSSSSNKEFAPSEVSNERLSISSDYQDNGSNYSTPISSPCITQRTEFETTASMGINSSSMWISPELILDSSKEYSKKQVMASDYLPQGDIQNPMASWQPYQQGISPSSSYSNFTEVEAVDDLSRIGCMSPYSAHMDYMGYCDNADVFYSGYDYQNPF*
HuNAC25	Nuclear protein	MGLRDVGETLPPGFRFYPSDEELVCHYLHKKIANQEAIKGTLVEIDLHTCEPWELPEVAKLNKSEWYFFSFRDRKYATGFRTNRATTSGYWKATGKDRVIYDPKTREIVGMRKTLVFYRNRAPNGIKTGWIMHEFRLESPHMPPKEDWVLCRVFHKNKGENNADNPIVDNQTTISSSSPPFDNQKYNPQICRCHQIQSISSTNPSISSSSAPNNSNALSNYSPSLNPNNLLKECASSSFSLSDLINPSTKDGADDYGFLWNDMDFEDISNNKLGGGAAHHDFLPPLIPQCHDHLEM*
HuNAC26	Nuclear protein	MMHGSGQFSVPPGFRFHPTDEELLFYYLKRKVSYEAIDLDVIIEVDLNKLEPWDLKEKCRIGSGPQNEWYFFSHKDKKYPAGTRTNRATAAGFWKATGRDKAIYLGNAKRIGMRKTLVFYTGRAPHGQKTDWIMHEYRLNDDDSQVQQEDGWVVCRVFKKKNQGRRLQQEEDYENPHSTYTSTHIMKPNNINSNPSTSLPQLPPRQHNYIQLLMHANKYTHSFDGGMHLPQLSSPDSMRPGGTTILSTMDNLLKLTPSIAMLNSQQLLGGAGDRLVNNGGGDWGFLDKLLAGYQSLGQHQQEVSHSNLVADDHDIVRTSSTSALRQNKLPFL*
HuNAC27	Nuclear protein	MSGLSMVEAKLPPGFRFHPRDDELVCDYLIKKWSGCASLLLIEVDLNKCEPWDIPETACVGGKEWYFYSQRDKKYATGSRTNRATISGYWKATGKDKPVVRRGTLVGMRKTLVFYQGRAPKGRKTDWVMHEFRVEGPFGPPKSTTTMTEDWVLCRVFCKNKEEAPTKSDNTGSDSNNCVVETASSSLPPLTDSYISFDQSHRHQHNTNNYNQQVPCFSIYSNTPNPNPTPISPQIYPNLTPAKNPNFDMPGGSATNTTNPLACDNRVIEAVLSHLTKMENSANMKTSPASLEEAVSSESYLSEVGLPPNMWNNHY*
HuNAC28	Nuclear protein	MENMGSGVVEQEPMDLPPGFRFHPTDEELITHYLSPKVVDNNFSAVAIGEVDLNKCEPWDLPGQAKMGEKEWYFFCVKDRKYPTGMRTNRATKAGYWKATGKDKEIFRVKALVGMKKTLVFYMGRAPKGEKSNWVMHEYRLEGRISLQSLPSNAKNEWVICRVFHKSAGGKKIPYTGIMTSSSFGNEFSPSGNLPPLMESSPSIGGQTKYGVPHVSCFSNPLDPSGAQTSHNNADEPSFNGFINGHPFHSLPSISNPSDYFPRIGGGNLIFSPQTSHFPGNYMMSEQQILQAILENHGAETKQSMKTEGVNYSASQDTCLSSDMNAEISSVIPNFYMGSRPFDDPNAPSTSGGPGGFDDLLNY*
HuNAC29	Nuclear protein	MGSLALPFANLPLGFRFKPTDVELIDHYLRLKINGKDDDVACITEVDICKVEPWDLPGLSAIKTNDHEWFFFCPRDRKYPNGHRANRATEAGYWKATGKDRTIKSRKMGLIGMKKTLVFYTGRAPKGQRTNWVIHEYRTMLEELDGTHSGQAAFVLCRLFKKADDLKNDENDDVSNPDEVEANTASPNVTSHEELASTPAVRQLSSASNGQALQQAMIDGNLVVKTSDSMTSETVLPDRSHSSSYGHQLVDSKVNVEMNHEVDSEINEAMKNVYGSPESYLTYHLMHGDEGLGGTGTPLSTDFVDSHNGLLLEDVIEGDAISEFLNNVIIDPEDTFCKGAVNQGATFLGSGMWKNDSNAWLSNEGGSCSGSDVEVAQVQNDVGFVGCVTSEKYYNKPGD…
HuNAC30	Nuclear protein	MGSLALPFANLPLGFRFKPTDVELIDHYLRLKINGKDDDVACITEVDICKVEPWDLPGLSAIKTNDHEWFFFCPRDRKYPNGHRANRATEAGYWKATGKDRTIKSRKMGLIGMKKTLVFYTGRAPKGQRTNWVIHEYRTMLEELDGTHSGQAAFVLCRLFKKADDLKNDENDDVSNPDEVEANTASPNVTSHEELASTPAVRQLSSASNGQALQQAMIDGNLVVKTSDSMTSETVLPDRSHSSSYGHQLVDSKVNVEMNHEVDSEINEAMKNVYGSPESYLTYHLMHGDEGLGGTGTPLSTDFVDSHNGLLLEDVIEGDAISEFLNNVIIDPEDTFCKGAVNQGATFLGSGMWKNDSNAWLSNEGGSCSGSDVEVAQVQNDVGFVGCVTSEKYYNKPGD…
HuNAC31	Nuclear protein	MGLRDVGETLPPGFRFYPSDEELVCHYLHKKIANQEAIKGTLVEIDLHTCEPWELPEVAKLNKSEWYFFSFRDRKYATGFRTNRATTSGYWKATGKDRVIYDPKTREIVGMRKTLVFYRNRAPNGIKTGWIMHEFRLESPHMPPKEDWVLCRVFHKNKGENNADNPIVDNQTTISSSSPPFDNQKYNPQICRCHQIQSISSTNPSISSSSAPNNSNALSNYSPSLNPNNLLKECASSSFSLSDLINPSTKDGADDYGFLWNDMDFEDISNNKLGGGAAHHDFLPPLIPQCHDHLEM*
HuNAC32	Nuclear protein	MEGGTLPPGFRFHPTDEELVGYYLSRKVEGLEIELEVIPVIDFYKYDPWELPDKSFLPKRDMEWFFFCPRGKKYPHGTRTNRATGAGYWKATGKDRRVVCESSVTGYRKTLVFYKGRAPLGNRTDWVMYEYRLSDDNSLNAKRAFALCRVVKKSGFNEEVKAKRAGSCSSRKEFSSTEVSYDPLSVSSDNQGNGSNYSTPISSPCVMRGADIETSSSMGINSSSMWISPEFILDSSREYSQGQEMTSNCSPQCDFQSMMTSWQPSQQGISSCSSLSNFTEVKHVDDLSRLACMSPYSANTDYMGYFGNADVFYDGYDAINPPSYHQNPF*
HuNAC33	Nuclear protein	MNAFSHVPPGFRFHPTDEELVDYYLRKKVASRKIDLDVIKDVDLYRIEPWDLQELCKIGSEEQQDWYFFSHKDKKYPTGTRTNRATKAGFWKATGRDKAIYSKHSLIGMRKTLVFYKGRAPNGQKSDWIMHEYRLETNENGTPQASSMEEGWVVCRVFKKRMTTVRKLGDDSPLWYDDQVSFMPDMDSPRRIPHHHHPNYHPHNFHPHHIYHCKQELGLPSYNISHHDPFLQLPQLESPKMPQASVSCSSMAPYGQNANLQSPTLTQDQLIHSQPLDSIFGSTNVSDQVVDQVTDWRVLDKFVASQLSQDEHAPHPPSKESNYSNAPVFPVSEHMSKAINPNSNKQDPGAGSEYASTSTSSGQIDLWN*
HuNAC34	Chloroplast protein	MEPFFLHFDNSETNLPPGFRFHPTDEELITYYLLKKVLDGNFTGRAIAEVDLNKCEPWELPEKAKMGEKEWYFFSLRDRKYPTGLRTNRATEAGYWKATGKDREIYSSKTCSLVGMKKTLVFYRGRAPKGEKTNWVMHEYRLEGKFAYHYLSRTSKDEWVISRVFQKTGAGVAAASGGGKKGKAAGISLYSEVCSSPSTTSFSQQLPALLDSASPYGGADSCSYEGGEVNAVAKQEHVSCFSTTNVNSNTNSVISSFNPFELNFSTPPPPPPLPPQRVFSLGGVPAFPSLRSLQENLHLPWIGGLANQSDGRNNGGEFGLVMGNWGTGGGGAPASTEAGCMWNY*
HuNAC35	Nuclear protein	MNLNTHDVIINTQQQQQQQQTSNPNPNNNDKHEDRDQAAAIGGSGDGGAPSDDHDEHEHDMVMPGFRFHPTEEELVEFYLRRKVEGKRFNVELITFLDLYRYDPWELPAMAAIGEKEWYFYVPRDRKYRNGDRPNRVTTSGYWKATGADRMIRGENFRPIGLKKTLVFYSGKAPKGIRTSWIMNEYRLPQQDTERYQKGEISLCRVYKRAGVEDHPSVPRGGPLQPPSRLSSSSRATSSSTSDRKTAAFKGYHQQQLEAAKVVSDTDASSSTEVGTALGLSHHGSYSAVSPLAAPPAPPPQPSLVEADHRIMHMIGHHHQSLKQQEEGGGRSQAMIPILPSSSNTALFMANPSPSSSNPHHHHHQSSIDEIQRLVEYQQACLSHHMHQHHQHQQQQQQQ…
HuNAC36	Nuclear protein	MESYSGISSEEDQDQMMELPPGFRFHPTDEELITHYLAKKVFNSNFSAAAIGQADLNKVEPWDLPKIAKIGEKEWYFFCLRDRKYPTGQRTNRATESGYWKATGKDKEIYRAKMLVGMKKTLVFYRGRAPKGEKTNWVMHEYRLDGKYSKDNLPKTAQNEWVISRVIKKSSGMKQPIDLRGFVSFEELQPPLLPPLTDSSPYEISEANAAMLAKRSHVTCFSSQFSVAESQKAPPTTMATAATQEDHAMMEQNMVDFQFADSLLMQDEPVLKFLLEGKSTSKTELSEETSFSVSDRVQNPAGPVSLDCLWNY*
HuNAC37	Nuclear protein	MEEKHDVEKVDDVILPGFRFHPTDEELVGFYLKRKILQQPLPIELIKQVDIYKYDPWDLPKLASTGEKEWYFYCPRDRKYRNSTRPNRVTGAGFWKATGTDRPIYSSDGAKCIGLKKSLVFYRGRAAKGIKTDWMMHEFRLPSLSDSAPPKRLFDKSLPINDSWAICRIFKKTNSMAQRALSHSWVSSLPESNALSDIFNQGSNIISTTHFSPENTPYTTEARSVIHYQLCNNNDLQNTSSTASFSSLDHSQCTPYKPIANPTVSKASVIPTSLADQSPTLIFPSIDFPLNLSPAVALSAEVAKVTDTIEFGGSQSHHQFSGFPITLTQNMQAEEQLSLRKGQNQQWNNIKSIGFPFNLPSLVSNSGTLSWDSAPCPSELSTTYPSNKCYR*
HuNAC38	Nuclear protein	MNDSTESCVPPGFRFHPTDEELVGYYLKKKVASQKIDLDVIRDIDLYRIEPWDLQERCRMGYEEQKEWYFFSHKDKKYPTGTRTNRATMAGFWKATGRDKAVYDKSKLIGMRKTLVFYKGRAPNGQKTDWIMHEYRLESDENGPPQEEGWVVCRAFKKRTSVQSKNIEGWDSSYAYDETISDLVSKQPLNGGFFFRNNNLLCKQEMESEAALASFMHLTSVDQLLELPQLESPSQPPVLKRVSTSSISPLSDNNNNSNNNNNNNDSSTDREKEIKVTDWRALDKFVASQLSQDPDQLVRVNHDGCQGVSSLNHHYNEECGKTSDMEALLLLHASNEGEDDKLINGLLSSSSSGDCDNIGICIFDKL*
HuNAC39	Nuclear protein	MESSGNVAVPPGFRFHPTDEELVGYYLKKKVASQKIDLDVIRDIDLYRIEPWDLHDKCGMGYEEQNEWYFFSHKDKKYPTGTRTNRATMAGFWKATGRDKAIYDKATKLIGMRKTLVFYKGRAPNGQKTDWIMHEYRLESDHENAPPQEEGWVVCRAFKKKTSTQSKNIEGWDSSYVYDETSGVSSVIDPIYVRRQPQANGFLSKNLLCEREIESEALASFIHSSSIDHFLQLPQLESPSQLPMLKRVSTSSISLVSENNDNNNNNNNSYTSYDRESTGNMGDKLTDWRTLDKFVASQLSQDPKLIGNQDHDQGVSSLHHHDQESSNSYIEEALLLLHGISGREDAMSEGNKLMSSFLNSSSEDTDDIGVCIYDK*
HuNAC40	Nuclear protein	MENSSGISREDEQMELPPGFRFHPTDEELITHYLCQKVVNSRFNAIAIGDADLNKVEPWDLPRMAKMGEKEWYFFCVRDRKYPTGMRTNRATESGYWKATGKDKEIYRAKMLVGMKKTLVFYTGRAPKGEKTNWVMHEYRLEGKYSKSNLPKTAQNEWVICRVFEKSSGGKNPNDVPGFVSLGEVHQPCLPPLMDSSSPYNITETKVMVANPPHVTCFSNQDLVGKDKKITTNTTLTETATQEDRAMMSPLMDQNIVDFQFMDSVFMQDQSILKVLLEGKGSSKVGFSQETELSCGDGEMNNHLSNYGMVENSDGPIDLDCLWDY*
HuNAC41	Nuclear protein	MHLAGETKFAPMESRKCTVESMKTNKKQVERGEDNEEEGPLPGFRFHPTDEELVGFYLKRKVENKRPLSIEIIKQIEIYRHDPWDLAKASSSVGDREWYFYCKRGRKYRNSIRPNRVTGSGFWKATGIDKPVYSNGGEGHNCIGLKKSLVYYRGSAGKGTKTDWMMHEFRLPSDIQQHHYHHDQPYSLPNPNRDPAGQEAEIWTLCRIFKRNKKHTPDWRELSIKKNSMVMNSSSKTSSMDSSTNNQSEHYISFASLPNSNINTIISTNNPHIANHNTINAHFHLNPQYQHQQQQHHQQQWSSVVTNTPSTASTYSSSLNKVAIEDEKDMESFGYYGNNWDDLSSVVEFVSPIHLNSGLHSLALYQRRTGTERRTSTRVPLVGVATEVSPSPALCLLGV…
HuNAC42	Nuclear protein	MNISVNGQSRVPPGFRFHPTEEELLQYYLRKKVANRKIDLDVIFEVDLNRLEPWDIQERCKIGSTPQNEWYFFSHKDKKYPTGTRTNRATVAGFWKATGRDKAIYSNGKRVGMRKTLVFYKGRAPHGLKSDWILYEYRLDDTTSNNDTYVSIVASAMNGEINITQEEGWVVCRIFKKKNLPKSLDSSINTSSSTLTSMLDAPSDHNHDHDHHDQGALEQIFEFMGGKPQKNNMIINTISSFDVDKFMQLPSLESSTIPTEDDVALMPRSGADPNPVYNLDPGLNDWTALNRFVATHLSGQDTTEIMGYRSIFSPSSSTAHHHHDEIVQLPPLRSPPSTSSDREQGVPKLWHTG*
HuNAC43	Nuclear protein	MNISVNGQSRVPPGFRFHPTEEELLQYYLRKKVANRKIDLDVIFEVDLNRLEPWDIQERCKIGSTPQNEWYFFSHKDKKYPTGTRTNRATVAGFWKATGRDKAIYSNGKRVGMRKTLVFYKGRAPHGLKSDWILYEYRLDDTTSNNDTYVANAMNGEINITQEEGWVVCRIFKKKNLPKSLDSSINTSSSTLTSMLDAPSDHNHDHDHHDQGALEQIFEFMGGKPQKNNMIINTISSFDVDKFMQLPSLESSTIPTEDDVALMPRSGADPNPVYNLDPGLTDWTALNRFVATHLSGQDTTEIMGYRSIFSPSSSTVHHHHDEIVQLPPLRSPPSTSSDREQGVPKLWHTG*
HuNAC44	Nuclear protein	MDQIESCVPPGFRFHPTEEELVGFYLKRKVDSLKFDLDVITDIDLYRMEPWDIQEKCGLGYEEQNEWYFFSHKDRKYPTGTRTNRATAAGFWKATGRDKAVLSKDRIIGMRKTLVFYKGRAPNGRKTDWIMHEYRLQTSEHGPPQEEGWVVCRAFKKPSPSHKQGFGPWSHDQSSYYYGCMRHNNIPTDNTLTNQSTNAFHPQDPRQSTGYFEQEFTSNSINNFIENQLIMDLPRLDSPTNPSTKEAAVDQQQSSLIVTDHNNDYESGSNNNIKWEILDNLLGSEYLAEPTSSSFSNHHDYELDPHDQLGSFLECFPNL*
HuNAC45	Nuclear protein	MAAAELQLPPGFRFHPTDEELVMHYLCRRCASQPISVPIIAEIDLYKYDPWNLPDLALYGEKEWYFFSPRDRKYPNGSRPNRAAGSGYWKATGADKPIGHPKPVAIKKALVFYAGKAPKGEKTNWIMHEYRLADVDRSARKKNNSLRLDDWVLCRIYNKKGAIEKQTAAVKQPLPRPPVSAAYFPGEEDKKPEIFSHHTTTTFNEYAHFDTNSDSVPPPRLHTESTTSCSEHVVSPSEFTCDREVQSEPKWKEMEFEKTLDFPYNYVDATMDTAFASQFQGAAAANQMSPLQDMFMFLQKPF*
HuNAC46	Nuclear protein	MELPPGFRFYPTEEELIAFYLHHKLHALGPELDRVIPSIDFYSFEPSQLPGLAGELCNGDTEQWFFFSPRQEREVRGGRPSRTTGSGYWKATGSPTYVYSSENNKVIGMKKTMVFYEGKAPTGRKTKWKMNEYKAIKLHQRFLNNPNTSSTSTIPELRHELSLCRVYITSGCARAFDRRPPGRLSINTNAQDAIASSSKDHQVQANMTVPVSLQNDVKNAAGATFLMEKSCSSSAASSNSGGNYHCIFHPDKGTAVTANNGIEITADDDLETFSDLQQLNWL*
HuNAC47	Nuclear protein	MVMGEKDLLSQLSLPPGFRFYPTDEELLVQYLCRKVAGHHFSLQIIAEIDLYKFDPWVLPSKAMFGEKEWYFFSPRDRKYPNGSRPNRVAGSGYWKATGTDKVITTQGKRVGIKKALVFYVGKAPKGSKTNWIMHEYRLNEPTRRMGSSKLDDWVLCRIYNKSSSSSKPTLNSKEHSTGGSSSSSLSHLDEVLEPLPQIGDHRSFGLPRMNSLKNGGQQQEDNKFSRLQHLGSGSFDWSVLAGLTSEVGATSGLTQPQCQVNNVGNGMFAPSMAHFSHSEALHVENNKLGNSVIMDEEVQSGIRTHRVGSSNPGYYDPNSSVFTQTNPNSVDPFGVSYKRQPPRLGYGFGSDSEAKVENRI*
HuNAC48	Chloroplast protein	MEPFFLHFDNSETNLPPGFRFHPTDEELITYYLLKKVLDGNFTGRAIAEVDLNKCEPWELPEKAKMGEKEWYFFSLRDRKYPTGLRTNRATEAGYWKATGKDREIYSSKTCSLVGMKKTLVFYRGRAPKGEKTNWVMHEYRLEGKFAYHYLSRTSKDEWVISRVFQKTGAGVAAASGGGKKGKAAGISLYSEVCSSPSTTSFSQQLPALLDSASPYGGADSCSYEGGEVNAVAKQEHVSCFSTTNVNSNTNSVISSFNPFELNFSTPPPPPPLPPQRVFSLGGVPAFPSLRSLQENLHLPWIGGLANQSDGRNNGGEFGLVMGNWGTGGGGAPASTEAGCMWNY*
HuNAC49	Nuclear protein	MGTEPPPPHSPPRLMPPPPPPTATSLAPGFRFHPTDQELVSYYLKRKICGKPIRFDAISETDIYKSEPWDLPALSKLKSRDNEWYFFGVQDRKYVNGSRVNRATGNGYWKATGNDRPIIHNCRTVGMKKTLVFYSGRAPCGKRTNWVMHEYRLTDDELAKSGIALDAYLLCKILKKSGPGFKPGEQYGPFVEEEWEKDESTLVPGEEGDDDVAGSDDARVEDSSQSINNSESAPVVTCVLSREVQTIPPICKIERADDGPVPCTVEPEPLSLGPNKRLRHSEPDSCHSNASEISTTRTQGPCSSSMGTTNFSSGLLEFPLLESVEHKERPSPPPANVIDINVPPSYLKLFEELRNEIYRTSIEKESLKIEVMSARTMINILQTKVDHLTRENEELKRSS…
HuNAC50	Nuclear protein	MAPVSLPPGFRFHPTDEELVAYYLKRKINGHKIELEIIPEIDLYQCEPWELPSKSLLPSNDMEWYFFSPRDRKYPNGSRTNRATKAGYWKSTGKDRKVNSEMRAVGMKKTLVYYQGRAPNGHRTDWVMHEYRLDEAECEIATGLQDAYALCRVFKKGSISTSSKASAASPQDHSFTNLAQMSSDQSSSIDIYSEGRCDDFESSEYSVPIERCSTSLAHEHGSSSSLCDVGDGQWMQYLNEDEFC*
HuNAC51	Nuclear protein	MAPVSLPPGFRFHPTDEELVAYYLKRKINGRRIDLEIIAEVDLYKCEPWELPGKSILPSKDMEWYFFSPRDRKYPNGSRTNRATKAGYWKATGKDRRVNSQTRAVGMKKTLVYYRGRAPHGHRTHWVMHEYRLDERECEVASGLQEAYALCRIFKKTAPPIPPKMTPQYSSYSNMAPMSSDQSSSLDVYSEGRCDDHFDSSEYLVPIETCSPKFTPSHASASSSLNCMRDMGDGQWMQYLNDQEDFSFPTPSFQNLGSISYPPSKVDIAIECARLQHRFTLPPLEVERSPQFGTSLSDHMGMPQSSFNNGSSTGGTDILDEILSVAQAQQDLLNQSNDCPWEDMNTGSIRVGDHPDESNHAGRMVDYSDLLVMSESDFEKISGGDQFETVHVENTSTFH…
HuNAC52	Cytoplasmic protein	MGHCEIKGKELLVLDSHTNMDQTLATKSMPPGFRFHPTDEELLMFYLKRKVMGRSLRPQMMSELDIYCFVPWDLPDKSWLRSRDLTWYFFCPRSHKYSHGARTNRSTEGGYWKSTGNDRAVEYRGRPVGKIKTLVFHQGKPPKGERTDWVMHEYRLDDKDLAEKGVSQEAYVICKVYKKSGLGPKNGEQYGAPFVEEEWGSDNDENIGTGGGHGVNYGGYCGLVHKQGGGSALINVGTPDSAAAFTPCAEQLTPVSALVSRAIEPLTPCLDARNSTTPTTPVALQPTPDGVGSDPDPVGEMAEDEVDRMLEVFTEGDLQIDVACEVPNDDIYNGLEDFILL*
HuNAC53	Nuclear protein	MESTDSSSIPPYPQLPPGFRFHPTDEELIVHYLKKKACSSPLPVAIIADIDLYKFDPWELPSKAIFGEHEWYFFSPRDRKYPNGARPNRAATSGYWKATGTDKPIFTSNGQKVGVKKALVFYGGKPPRGIKTEWIMHEYRLVGTNSGFKSPHPLIDRSKKASLRLDDWVLCRIYKKNNTQRPTMEYDRSDDSLIEEMIKQQKMMRALSSKHTVINPSSCGMILMDNQNNNNNDQNLFDASQFSNSTSTMRPASMFWDEMGSVGSSSGKRFHHDQTAGSSGADGNASIVAILNQIPQGNSPLLVGGSIGGDGVLGAPYQVSGPGVWNS*
HuNAC54	Nuclear protein	MESTDSSSIPPYPQLPPGFRFHPTDEELIVHYLKKKACSSPLPVAIIADIDLYKFDPWELPSKAIFGEHEWYFFSPRDRKYPNGARPNRAATSGYWKATGTDKPIFTSNGQKVGVKKALVFYGGKPPRGIKTEWIMHEYRLVGTNSGFKSPHPLIDRSKKASLRLDDWVLCRIYKKNNTQRPTMEYDRSDDSLIEEMIKQQKMMRALSSKHTVINPSSCGMILMDNQNNNNNDQNLFDASQFSNSTSTMRPASMFWDEMGSVGSSSGKRFHHDQTAGSSGADGNASIVAILNQIPQGNSPLLVGGSIGGDGVLGAPYQVSGPGVWNS*
HuNAC55	Cytoplasmic protein	MGAMAMPFENLPLGFRFKPTDVELIDHYLRLKINGRDDEVACIREVDICKVEPWDLPGLSVITMSDNEWFFFCPRDRKYPNGHRSNRATEAGYWKATGKDRTIKSRRLGLIGMKKTLVFYIGRAPKGQRTNWVIHEYRTTLEELDGRHPGQVYL*
HuNAC56	Nuclear protein	MNGISKEAELSIAASSMFPGFRFSPTDEELILYYLKKKLDGYDKCVEVIPEVDICKYEPWDLPAKAVINSDQEWFFFSPRGKKYPNGSQSKRATEIGYWKATGKERAVKSSSNIIGTKRTLVFHIGRAPKGERTEWIMHEYCMVEKGQDALVVCRLRRKCDYHVVDGTNGEALVVKPLSMIASSATSSGFGLDGVGTSGGDKLPESSQKKCTSSHDSHSVEQMDSASESDRKFRGEIIQPESSSHHANEEDDLFADILNDNIVQLDECPPTSLTPRAEDIITTNSTTVSIVPRINHQHPGEQPPPSAPWSYSSQGTANRRIRLRKLRRLSAHREELEEQSGENKEKQTRRMRLGPRQGCNEPYMVLILMALVFLFSAFGMFWCFYRPPLPMAS*
HuNAC57	Nuclear protein	MKMEQEQVLPPGFRFYPTEEELISFYLYSKLHGHRPDLDQVIPSIDIYKFEPSQLPGLAGEPSKEEKEQWFFFMPQQEREFRGGRPNRTTATGYWKATGSPCYVYSSSSESNNKVIGVKKTMVFYKGKAPNGKKTKWKMNEYKAINQDDNITTNNNASSSSSSTIPSVTLKHEFSLCRVYVTSGCARAFDRRPPGTMLNINTQSLTTNNNQPLQEVPGGTASSSSQNANATATMLAMERRSSTDSSDSGGNDHTAFNAVASGSATSDKIYDVEMAEALDLLDWEQLNWL*
HuNAC58	Nuclear protein	MEGGGDHQENKNKKEESLPPGFRFHPSDEELITYYLANKIADNNFTGRAVADVDLNKCEPWDLPGKAKMGEKEWYFFSQRDRKYPTGVRTNRATNTGYWKTTGKDKEIYNSVTTELVGMKKTLVFYKGRAPRGEKTNWVMHEYRVHSKSAYRNPKDEWVICRIFKKSAGIKKYPTTQSSRPIINLDLGNHILSTPMMSLDPTQFPLGRNYMVNNNVDLAELSRALRSGGSTSSSLPMIHPQLSYPLEGGGGGTAGGGGGGGFGLSGLNLNLGGAGVTSQGSQLRSINNPQGPHDVVSSMLNGLENGYGSLDMNMQGSCGEFDNYWPTY*
HuNAC59	Nuclear protein	MAWSAANAMRCSSLLCNFPSNSSTSLPRNRSSPFSVSVTSNFRRSNRLSIRSSSASVSEAPAESLVPAISLTDNALKHLKRIRSERGEELCLRVGVKQGGCSGMSYTMDLESKDNARPDDSVIEHNGFTIVCDPKSLLFVYGMQLDYSDALIGGGFNFKNPNASKTCSCGKSFAT*
HuNAC60	Nuclear protein	MMKLMEGKMMSSKNLPPGFRFHPTDEELIMHYLKNQAMSRPCPVSIIPEIDIYKFDPWELPDKTDFGEKEWYFFSPRDRKYPNGIRPNRATVSGYWKATGTDKAIYSGAKYVGIKKALVFYKGRPPKGLKTDWIMHEYRLTESKHQPVKQRGSMRLDDWVLCRIYKKRHVVRAEERSEDSSSPSDVQLGMAGGIGNEIGSDIDHQEEQRLNFPRTHSLTYLLDLDYLGPIAHLLNDDTSSYNSSLEYQMNVGNNSGFDPNLGPFSSCPSVGSGYYRNPFYK*
HuNAC61	Nuclear protein	MESTDSSSNPAYPQLPPGFRFHPTDEELILHYLERKASSSPLPVAIIAEIDLYKFDPWELPSKAIFGENEWYFFSPRDRKYPNGARPNRAATSGYWKATGTDKPILALNGGQKVGVKKALVFYGGKPPRGIKTDWIMHEYRLLDRNSSSKMPHPLVDHSKKASLRLDDWVLCRIYKKSNMQGPVDRERDDLIEETIKQQRLIRTFCSTKPTNPSISSFLMDQSNEQNVSEPNTSTPRPELYSLSHVPSVHVDQKRVLPSSPYWPLDDQMGSVASSSSKRFHHPESDQTAGSAGTVGNTSSASTLNQIPQGNNVAPFGMGLDSPLVVGYIGDVVLRQPFQLSGGTWNS*
HuNAC62	Nuclear protein	MAAADLQLPPGFRFHPTDEELVVHYLCRKCASQPISAPIIAEIDLYKHDPWDLPDMARYGEKEWYFFSPRDRKYPNGSRPNRAAGTGYWKATGADKPIGHPKPLAIKKALVFYAGKAPKGEKTNWIMHEYRLADVDRSARKKNNSLRLDDWVLCRIYNKKGTIERQSGAVSKRQQPNSVYYSDEEKKPQIITQPVPVVQTTAFNEYAHLDTTSDSMPPPRESTTSGSEHVVSPPSEFTCEREVQSEPKWSDMELDKALEFPFNYVDATAVDNNPFAPTQMFPLGDMFTFTFMQQMQKPF*
HuNAC63	Nuclear protein	MEQIESCMPPGFRFHPTETELVGYYLYKKVNSLTFDLDVIIDIDLYRMEPWEIQDKCKLGYDEQTEWYFFSHKDRKYPTGTRTNRATATGFWKATGRDKAVLYKNKIIGMRKTLVFYKGRAPNGKKTDWIVHEYRLQTTEHAPPQEEGWAVCRAFKKPTPSYNQGFGAWHNHQNSLYYVRSSNNNNYNSHNSMTGSASVPDMASPTDPNTFRYHQQTVQPFTNFEQEFVHNNIIINDFIEHQMIMELPRPESPALSSSLQCAMISNEDYHDQKESSSNINNKWEILDNLMGSSSSSISNNNQPSSQLVPHDYELEAQNQLGSNFFGCLPNL*
HuNAC64	Nuclear protein	MNISVNGQSRVPPGFRFHPTEEELLQYYLRKKVANEKIDLDVIFEVDLNKLEPWDIQERCKIGSTPQNDWYFFSHKDKKYPTGTRTNRATAAGFWKATGRDKVIYSNSKRIGMRKTLVFYKGRAPHGHKSDWIMHEYRLYDSSFNVANNDAHVATSGVNGEFAQEEGWVVCRIFKKKNYHKTLDSPINTSTLTMEAHSSMLDSSSDQDHDHDHQDHDHQGTLEEIFQFMGTKPQITQDNNTTRSSFHHKFTKLPSLESPNNSIQVQAPTTTYQQSLQHENDVVVADSVFNSDSGGLCTDWAALDRFVAAHLNGQPTEMMTLASIFSSSLPYDHPDEHDHDHIELPPLRASPSTSSGIIEMYQPAATVDDYGGNEIDL*
