# Supplementary material for: HuNAC20 and HuNAC25, Two Novel NAC Genes from Pitaya, Confer Cold Tolerance in Transgenic Arabidopsis
Source: Int J Mol Sci. 2022 Feb 16;23(4):2189. doi: 10.3390/ijms23042189 (PMC8876859; doi:10.3390/ijms23042189)
Supplement: Supplementary file 1 [file ijms-23-02189-s001.zip › Additional file 3 The 20 segmental duplicated events with 33 NAC genes in pitaya genome.xlsx]

## Sheet: Sheet1
Gene	Gene	Duplication type
HuNAC29	HuNAC30	Segmental duplication
HuNAC30	HuNAC55	Segmental duplication
HuNAC36	HuNAC40	Segmental duplication
HuNAC38	HuNAC39	Segmental duplication
HuNAC44	HuNAC63	Segmental duplication
HuNAC45	HuNAC62	Segmental duplication
HuNAC54	HuNAC61	Segmental duplication
HuNAC1	HuNAC16	Segmental duplication
HuNAC9	HuNAC11	Segmental duplication
HuNAC9	HuNAC59	Segmental duplication
HuNAC10	HuNAC31	Segmental duplication
HuNAC11	HuNAC59	Segmental duplication
HuNAC12	HuNAC37	Segmental duplication
HuNAC13	HuNAC60	Segmental duplication
HuNAC15	HuNAC58	Segmental duplication
HuNAC18	HuNAC50	Segmental duplication
HuNAC20	HuNAC62	Segmental duplication
HuNAC21	HuNAC52	Segmental duplication
HuNAC24	HuNAC32	Segmental duplication
HuNAC28	HuNAC40	Segmental duplication
