# Supplementary material for: HuNAC20 and HuNAC25, Two Novel NAC Genes from Pitaya, Confer Cold Tolerance in Transgenic Arabidopsis
Source: Int J Mol Sci. 2022 Feb 16;23(4):2189. doi: 10.3390/ijms23042189 (PMC8876859; doi:10.3390/ijms23042189)
Supplement: Supplementary file 1 [file ijms-23-02189-s001.zip › Additional file 4 The gene-specific primers used for qRT-PCR.xlsx]

## Sheet: Sheet1
The primer sequences used for RT-qPCR
Gene names	Forward primer (5'-3')	Reverse primer (5'-3')
HuNAC1	TTCATTGTGCCGAGTTTCC	TCCCCTTGTAGACCCTCATC
HuNAC2	GGGACAGGAAACACAGCAAT	TAACCCGATAACCCGCTTT
HuNAC3	GTCCAAAGATGAGTGGGTGAT	AGGGAGAGGCAGAGTCAAGT
HuNAC4	CCCATCCTCCTCCTCCTAAT	CACTCTCTTTCCCCCATCTT
HuNAC5	TGGATGACTGGGTGCTATGT	AGGTGCGACGAAGATGAAG
HuNAC6	AGGCTGTGTTTGGAGAGCAT	AACCTTCTTGTTTCTGGCACT
HuNAC7	TGGAAGAGGCATACAGCAAG	TCAGTGGTTGGAGGTAGTTTTG
HuNAC8	TCCAGGGTTTAGGTTCCATC	GAGGTCCCAAGGTTCACACT
HuNAC9	GCTCCCTCTTTCTTTGTTTG	GTGCCAGTAGCCTTCCAAT
HuNAC10	TTTCGTGACCGCAAGTATG	GTCTTCCTCATCCCCACAAT
HuNAC11	GAGAAGCCAAATACCCAAATG	TTCCCCCTGTAGAAAACCAG
HuNAC12	TGAGTTTCGCCTTCCTTCTT	GCGTGATAGGGCTTGTTTTC
HuNAC13	TTCACCCCAACAATCACAAT	CGGACCCAAATAATCCAAAT
HuNAC14	TACAGTGGCAGGGTTTTGG	GGGGTCCATTTTCATTGGT
HuNAC15	GATGCCACCTTCACTGCTC	GGTTTGTTCTCACCCCTGTT
HuNAC16	GCCGTTGGAATGAAGAAGAC	AAGTGAGGGAGTAGAGCCAGAG
HuNAC17	TGCCTGGTGAGGTATTGTTT	ATGGACGCTGTTGTCTTCAT
HuNAC18	TCAGAGGACAGATTGGGTTATG	GGGAAGAAGATGATGCCAGT
HuNAC19	CAACAACAACAACTCCATTCCT	CCATTTCCCACCCTCATAGT
HuNAC20	GAGTATCGCCTCGCTAATGTC	TGTTGCCCTTCTTGTTGTAGAT
HuNAC21	GTCCCAAAAATGGAGAGCAT	GAAGAAGGAGCCAACGACAC
HuNAC22	CGTCTTGCTGACAAAGGTGT	CATCACTCTCCCATTCTTCCT
HuNAC23	TGGAGGTTATTAGGGAAGTCG	TCCTGTCCTTGTGGTTGAAG
HuNAC24	CACCCCCATTTCTTCTCCT	TCACCCTGTGGCAAGTAGTC
HuNAC25	TTGGTGTTTTATCGGAATCG	GCATTGTTTTCTCCCTTGTTC
HuNAC26	AAGAAGATGGGTGGGTGGT	CTTGGGTTGCTGTTGATGTT
HuNAC27	CTCCAGGGTTCAGGTTTCAT	TTCTTTGCCTCCAACACAAG
HuNAC28	AACGCTGATGAACCCTCTTT	GGGAAATGGCTTGTTTGAG
HuNAC29	CAGAATGATGTGGGGTTTGT	TCTTCAGCAATGGGCAACT
HuNAC30	AATCAAGGGGCAACATTTCT	GAAGTTACGCAGCCAACAAAC
HuNAC31	TTGGTGTTTTATCGGAATCG	TGTTTTCTCCCTTGTTCTTGTG
HuNAC32	CCACTCCCATTTCTTCTCCT	TGTCATTTCCTGCCCTTGT
HuNAC33	CACTGATTGGAGGGTTCTTG	GGGTTTATTGCCTTGCTCAT
HuNAC34	TCCAAAGATGAGTGGGTGAT	AGGGAGAGGCAGAGTCAAGT
HuNAC35	ATGGTTCCTACTCCGCTGTC	CGTCCACCTCCTTCCTCTT
HuNAC36	AAAACAGCCCAGAATGAATG	CCGTCAAAGGAGGTAACAAC
HuNAC37	ATTTTCCCCTGAACCTCTCC	GCTGATTCTGTCCCTTCCTT
HuNAC38	CGATTCCACCCCACTGAT	CACTCCTTCTGCTCCTCGT
HuNAC39	ATCGCCTTGAATCTGACCAT	GGGGTTGCCTCCTTACATAG
HuNAC40	ATTCCGATTCCACCCAACT	TTCCTTTTCTCCCATTTTCG
HuNAC41	GAGTTTCGTCTTCCCAGTGAT	AGGGGTGTGCTTTTTGTTTC
HuNAC42	GCTTTGATGCCGAGAAGTG	GATGAGCGGTTGATGATGAG
HuNAC43	AAGCACACCACAGAACGAGT	CCGCATTCCTACCCTCTTAC
HuNAC44	GGCAGGAAAACTGATTGGAT	CTTGCTTGTGACTCGGACTT
HuNAC45	TGGATGACTGGGTGCTATGT	CGTCGTGGTATGATGAGAGAAG
HuNAC46	GCTCATCGCCTTCTATCTCC	TGCTCTGTATCCCCATTGC
HuNAC47	ACTGGGACCGATAAGGTGAT	GGTTCGTTGAGCCGATACTC
HuNAC48	TCTCCACCACCAATGTCAAC	AACCCCACCCAAACTAAAAAC
HuNAC49	TGATGATGTGGCTGGTAGTG	CAGATAGGGGGAATGGTTTG
HuNAC50	GGCTCCATAAGCACCTCATC	CGAAATCATCGCATCTTCC
HuNAC51	AGGAAACCCTCATTGCTCAC	GCAGCCTTGCTCACTTCTT
HuNAC52	CTGCTTTTACCCCTTGTGCT	GTCACTTCCAACTCCGTCAG
HuNAC53	GCCAAATAGAGCAGCCACTT	TAGGGGGTTTTCCACCATAG
HuNAC54	AGCAGCCACTTCAGGGTATT	TAGGGGGTTTTCCACCATAG
HuNAC55	AATGGCAGGGATGATGAAGT	CCGAGGACAAAAGAAAAACC
HuNAC56	GCCACGCATAAATCATCAAC	GACTGCTCCTCCAACTCCTC
HuNAC57	CACTATCCCGAGCGTAACTTT	GGTGGTGAGACTTTGGGTGT
HuNAC58	CCACAGGCAAAGACAAAGAG	CGACAAATCACCCATTCATC
HuNAC59	CAGACTTGAACCTCCCTGCT	ACTGCTTTCCTCGCACTCTT
HuNAC60	TGGATGATTGGGTGCTATGT	AGAATGGGTCCTTGGGAAGT
HuNAC61	TGGATGACTGGGTGCTATGT	CGAGGGATTTGTAGGTTTGG
HuNAC62	TGATGATTGGGTGCTGTGT	ATCTGCGGCTTCTTCTCTTC
HuNAC63	AGGCAGAGATAAGGCAGTGTT	CGGTTGTTTGGAGACGATACT
HuNAC64	AGCACTCCACAGAACGATTG	GTCTTCCTCATCCCTATCCTCTT
Actin 1	AAAGGCTAACAGGGAGAAAA	GACCACTGGCGTAAAGAGAA
AtRD29A	GCCGAGAAACTTCAGATTGG	CCATTCCTCCTCCTCCTTTC
AtCOR15A	GCAGATGGTGAGAAAGCGAA	GGCATCCTTAGCCTCTCCTG
AtCOR47	CAGTGTCGGAGAGTGTGGTG	ACAGCTGGTGAATCCTCTGC
AtKIN1	TGGAGCTGGAGCACAACA	GACCCGAATCGCTACTTGTTC
AtACTIN2	TAACAGGGAGAAGATGACTCAGATCA	AAGATCAAGACGAAGGATAGCATGAG
