# Supplementary material for: HuNAC20 and HuNAC25, Two Novel NAC Genes from Pitaya, Confer Cold Tolerance in Transgenic Arabidopsis
Source: Int J Mol Sci. 2022 Feb 16;23(4):2189. doi: 10.3390/ijms23042189 (PMC8876859; doi:10.3390/ijms23042189)
Supplement: Supplementary file 1 [file ijms-23-02189-s001.zip › Additional file 5 The primer pairs used for vector construction.xlsx]

## Sheet: Sheet1
The primer sequences used for cloning
Genes		Primer sequence (5'-3')
HuNAC7	F:	ATGAATGTTCCTGGAAATGGGCAG
	R:	TCAAAAGGAGAATTTATGTTGATGAAGAAC
HuNAC20	F:	ATGACGGCCACGACGAAT
	R:	CTACCGGAGTAACATGAATATATCCTG
HuNAC25	F:	ATGGGTTTAAGAGATGTTGGAGAAAC
	R:	TCACATCTCTAAATGATCATGACATTGTG
HuNAC30	F:	ATGGGCTCTTTGGCTCTGC
	R:	TCAGCTCGGAACTAAAATCAAGTTCC
		F:forward; R:reverse
The primer sequences used for subcellular localization
Genes		Primer sequence (5'-3')
HuNAC7	F:	GTCGACGGTATCGATAAGCTTATGAATGTTCCTGGAAATGGGCAG
	R:	TTTACTCATACTAGTGGATCCAAAGGAGAATTTATGTTGATGAAGAAC
HuNAC20	F:	GTCGACGGTATCGATAAGCTTATGACGGCCACGACGAAT
	R:	TTTACTCATACTAGTGGATCCCCGGAGTAACATGAATATATCCTG
HuNAC25	F:	GTCGACGGTATCGATAAGCTTATGGGTTTAAGAGATGTTGGAGAAAC
	R:	TTTACTCATACTAGTGGATCCCATCTCTAAATGATCATGACATTGTG
HuNAC30	F:	GTCGACGGTATCGATAAGCTTATGGGCTCTTTGGCTCTGC
	R:	TTTACTCATACTAGTGGATCCGCTCGGAACTAAAATCAAGTTCC
The primer sequences used for transcriptional activation analyses
Genes		Primer sequence (5'-3')
HuNAC7	F:	CATGGAGGCCGAATTCATGAATGTTCCTGGAAATGGGCAG
	R:	GCCGCTGCAGGTCGACGTCAAAAGGAGAATTTATGTTGATGAAGAAC
HuNAC20	F:	CATGGAGGCCGAATTCATGACGGCCACGACGAAT
	R:	GCCGCTGCAGGTCGACGCTACCGGAGTAACATGAATATATCCTG
HuNAC25	F:	CATGGAGGCCGAATTCATGGGTTTAAGAGATGTTGGAGAAAC
	R:	GCCGCTGCAGGTCGACGTCACATCTCTAAATGATCATGACATTGTG
HuNAC30	F:	CATGGAGGCCGAATTCATGGGCTCTTTGGCTCTGC
	R:	GCCGCTGCAGGTCGACGTCAGCTCGGAACTAAAATCAAGTTCC
The primer sequences used for Dual-luciferase reporter assays
Genes		Primer sequence (5'-3')
HuNAC7	F:	CGCCGTCTAGAACTAGTGGATCCATGAATGTTCCTGGAAATGGGCAG
	R:	TCGATAAGCTTGATATCGAATTCTCAAAAGGAGAATTTATGTTGATGAAGAAC
HuNAC20	F:	CGCCGTCTAGAACTAGTGGATCCATGACGGCCACGACGAAT
	R:	TCGATAAGCTTGATATCGAATTCCTACCGGAGTAACATGAATATATCCTG
HuNAC25	F:	CGCCGTCTAGAACTAGTGGATCCATGGGTTTAAGAGATGTTGGAGAAAC
	R:	TCGATAAGCTTGATATCGAATTCTCACATCTCTAAATGATCATGACATTGTG
HuNAC30	F:	CGCCGTCTAGAACTAGTGGATCCATGGGCTCTTTGGCTCTGC
	R:	TCGATAAGCTTGATATCGAATTCTCAGCTCGGAACTAAAATCAAGTTCC
The primer sequences used for analyses of transformed lines
Genes		Primer sequence (5'-3')
HuNAC20	F:	CATTCTACAACTACATCTAGAATGACGGCCACGACGAAT
	R:	AGCTTGCATGCCAATTCTAGACTACCGGAGTAACATGAATATATCCTG
HuNAC25	F:	CATTCTACAACTACATCTAGAATGGGTTTAAGAGATGTTGGAGAAAC
	R:	AGCTTGCATGCCAATTCTAGATCACATCTCTAAATGATCATGACATTGTG
